# Supplementary material for: Land-use choices follow profitability at the expense of ecological functions in Indonesian smallholder landscapes
Source: Nat Commun. 2016 Oct 11;7:13137. doi: 10.1038/ncomms13137 (PMC5062595; doi:10.1038/ncomms13137)
Supplement: Supplementary Data 1 — Primer pair sequences for plants, bacteria, and archaea [file ncomms13137-s2.xlsx]

## Sheet: Tabelle1
Primers used for Plants
Target	Primer pair sequences (5'-3')
EcoRI adapter +	AATTGGTACGCAGTC
EcoRI adapter -	CTCGTAGACTGCGTACC
E 01	GACTGCGTACCAATTCA
M 03	GATGAGTCCTGAGTAAG
E 35	GACTGCGTACCAATTCACA
M 63	GATGAGTCCTGAGTAAGAA
Primers used for Bacteria and Archaea
Target	Primer pair sequences (5'-Adapter-MID-Primer-3')
Bacteria:
V3for_B	CGTATCGCCTCCCTCGCGCCATCAG-MID-TACGGRAGGCAGCAG
V5rev_B	CTATGCGCCTTGCCAGCCCGCTCAG-MID-CCGTCAATTCMTTTGAGT
Archaea:
V3for_A	CGTATCGCCTCCCTCGCGCCATCAG-MID-CCCTAYGGGGYGCASCAG
V5rev_A	-CTATGCGCCTTGCCAGCCCGCTCAG-MID-GTGCTCCCCC GCCAATTCCT
MID = Multiplex Identifier
